# Supplementary material for: Hierarchical Zeolites Containing Vanadium or Tantalum and Their Application in Cyclohexene Epoxidation Reaction
Source: Materials (Basel). 2023 Jul 31;16(15):5383. doi: 10.3390/ma16155383 (PMC10419380; doi:10.3390/ma16155383)
Supplement: Supplementary file 1 [file materials-16-05383-s001.zip]

Archive with 1 entries (1 files):
- materials-2456570-supplementary.pdf
